# Supplementary material for: Growth and Physiological Responses to Water Depths in Carex schmidtii Meinsh
Source: PLoS One. 2015 May 26;10(5):e0128176. doi: 10.1371/journal.pone.0128176 (PMC4444289; doi:10.1371/journal.pone.0128176)
Supplement: S1 File — (XLSX) [file pone.0128176.s001.xlsx]

## Sheet: Sheet1
Treatment	Repetition	Biomass accumulation (g)	Shoot mass (g)	Root mass (g)	Root to shoot ratio (%)	Relative growth rate (d-1)	Relative shoot growth rate (d -1)	Relative shoot growth rate (d -1)	Treatment	Repetition	ADH activity (μ g-1 fw)	MDA content (μ mol g-1)	Treatment	Repetition	Soluble sugar content (mg g-1)	Starch content (mg g-1)
Completely submerged 5 cm	1	0.1361	0.0762	0.0599	0.7855	0.019	0.0155	0.68	Completely submerged 5 cm	1	1834.86	0.0362	Completely submerged 5 cm	1	13.8911
	1	0.1395	0.1173	0.0222	0.1896	0.0199	0.011	0.7406		1	2941.18	0.0395		1	12.2012	26.9908
	1	0.126	0.0845	0.0414	0.4903	0.0162	0.0022	0.3073		1	3636.36	0.0286		1	15.0136	28.3189
	1	0.0989	0.0678	0.0311	0.4596	0.0076	0.0034	0.091		1	3669.72	0.0416	Completely submerged 15cm	2	14.0936	25.1324
	1	0.0978	0.0766	0.0212	0.2768	0.0072	0.0136	0.681		1	3020.53	0.0392		2		24.4765
	1	0.0872	0.0785	0.0087	0.1112	0.0031	0.0093	0.092	Completely submerged 15cm	2		0.0509		2	13.85	27.8671
	1	0.1378	0.1086	0.0292	0.269	0.0194	0.0098	0.773		2	917.431	0.0406	Completely submerged 25 cm	3	10.2295	23.5395
	1	0.1233	0.1073	0.016	0.1489	0.0154	0.0336	0.782		2	1923.08	0.0364		3	11.3273	26.9352
	1	0.0892	0.085	0.0042	0.0496	0.0039	0.0128	0.8841		2	2752.29	0.0452		3	8.55	24.4646
Completely submerged 15cm	2	0.1151	0.0949	0.0202	0.2134	0.013	0.0076	0.559		2	1923.08	0.0413	Control	4	21.008	29.2354
	2	0.0501	0.03	0.02	0.6675	-0.0167	0.0052	0.2759	Completely submerged 25 cm	3	1709.4	0.0442		4	20.05	20.5134
	2	0.0474	0.0289	0.0185	0.64	-0.0187	0.0035	0.2963		3		0.0588		4	19.5717	23.274
	2	0.0671	0.0405	0.0266	0.6586	-0.0063	0.0077	0.2891		3	740.741	0.0474
	2	0.0591	0.0474	0.0117	0.2472	-0.0108	0.0043	0.2251		3	970.874	0.0368
	2	0.0465	0.0297	0.0168	0.5663	-0.0194	0.0081	0.148		3		0.0411
	2	0.0601	0.0419	0.0182	0.4345	-0.0102	0.0031	0.283	Control	4	2727.27	0.042
	2	0.0691	0.0467	0.0224	0.4795	-0.0052	0.0023	0.187		4	2727.27	0.0322
	2	0.0601	0.0316	0.0285	0.9029	-0.0102	0.0076	0.289		4	877.193	0.0291
Completely submerged 25 cm	3	0.0638	0.0557	0.0082	0.1465	-0.0081	0.0023	0.1333		4		0.0305
	3	0.0713	0.0573	0.014	0.2449	-0.0041	0.0069	0.2778		4	2777.78	0.0144
	3	0.0297	0.0259	0.0038	0.1465	-0.0354	0.0052	0.4871
	3	0.0267	0.0226	0.0041	0.1816	-0.0392	0.0078	0.1612
	3	0.0488	0.0411	0.0077	0.1866	-0.0177	0.0047	0.2825
	3	0.0681	0.0476	0.0205	0.4308	-0.0058	0.0069	0.2567
	3	0.0791	0.0467	0.0324	0.6936	-0.0004	0.0031	0.1071
	3	0.0394	0.0323	0.0071	0.2206	-0.0253	0.0046	0.1887
	3	0.0801	0.0462	0.0339	0.734	0	0.0052	0.5999
Control	4	0.0588	0.0381	0.0207	0.543	-0.011	0.0317	0.2172
	4	0.1303	0.1152	0.0151	0.1309	0.0174	0.0379	0.4781
	4	0.1828	0.13	0.0528	0.4064	0.0295	0.0271	0.4921
	4	0.1307	0.1098	0.0208	0.1895	0.0175	0.0359	0.4481
	4	0.1643	0.132	0.0323	0.2448	0.0257	0.0272	0.4221
	4	0.1204	0.0921	0.0284	0.3083	0.0146	0.0159	0.5891
	4	0.2468	0.2024	0.0444	0.2194	0.0402	0.0356	0.5468
	4	0.1688	0.1368	0.032	0.2335	0.0267	0.0356	0.6991
	4	0.1571	0.1284	0.0287	0.2232	0.0241	0.0247	0.1991
